# Supplementary material for: Developing a machine learning model to predict patient need for computed tomography imaging in the emergency department
Source: PLoS One. 2022 Dec 15;17(12):e0278229. doi: 10.1371/journal.pone.0278229 (PMC9754219; doi:10.1371/journal.pone.0278229)
Supplement: S1 Table — The complete list of the CT prediction models’ results. (CSV) [file pone.0278229.s002.csv]

embedding	classifier	resampler	roc_auc	accuracy
sbert	logisticregression	randomoversampler	0.865835706	0.755546464
tfidf	logisticregression	smote	0.864386288	0.767011433
tfidf	logisticregression	randomoversampler	0.864168146	0.759861516
categorical	logisticregression	randomoversampler	0.863841754	0.756533356
sbert	logisticregression	smote	0.863200494	0.761586108
categorical	logisticregression	smote	0.863105306	0.763065687
sbert	mlpclassifier	randomundersampler	0.863077943	0.780321868
w2v	logisticregression	randomoversampler	0.862960378	0.75764249
sbert	logisticregression	randomundersampler	0.862064753	0.744944323
tfidf	logisticregression	randomundersampler	0.861879028	0.747779568
ft	logisticregression	smote	0.86187662	0.751230121
sbert	logisticregression	adasyn	0.861780371	0.749752213
bow	logisticregression	randomundersampler	0.86139845	0.750739182
glove	logisticregression	randomoversampler	0.861360935	0.759368602
bow	logisticregression	randomoversampler	0.861346321	0.758505546
categorical	logisticregression	randomundersampler	0.861263419	0.747040121
tfidf	logisticregression	adasyn	0.861117613	0.751478857
categorical	logisticregression	adasyn	0.861005926	0.752834751
w2v	logisticregression	randomundersampler	0.86066867	0.748766005
ft	mlpclassifier	randomundersampler	0.8606663	0.757029993
ft	logisticregression	randomoversampler	0.860611073	0.751107576
bow	logisticregression	smote	0.860213944	0.77884548
ft	logisticregression	adasyn	0.859939879	0.741615708
glove	logisticregression	smote	0.859026041	0.770216592
glove	logisticregression	randomundersampler	0.858793716	0.750985715
categorical	mlpclassifier	randomundersampler	0.858348414	0.755430833
w2v	mlpclassifier	randomundersampler	0.858045954	0.758382013
bow	logisticregression	adasyn	0.857423914	0.763189979
w2v	logisticregression	adasyn	0.85731907	0.744575017
w2v	logisticregression	smote	0.857145727	0.758874852
ft	logisticregression	randomundersampler	0.856445354	0.740013964
tfidf	mlpclassifier	randomundersampler	0.856390818	0.740265511
glove	logisticregression	adasyn	0.854769336	0.750123722
categorical	xgbclassifier	adasyn	0.852222131	0.878205026
ft	mlpclassifier	randomoversampler	0.852079823	0.797708039
categorical	xgbclassifier	smote	0.85132651	0.877096652
tfidf	xgbclassifier	smote	0.850522001	0.877589795
tfidf	xgbclassifier	adasyn	0.849042797	0.877095741
bow	xgbclassifier	adasyn	0.849014208	0.877713023
sbert	mlpclassifier	smote	0.848937407	0.832967674
glove	mlpclassifier	randomundersampler	0.848082878	0.745306335
bow	xgbclassifier	smote	0.847788986	0.876110444
bow	mlpclassifier	randomundersampler	0.84759014	0.729658736
categorical	xgbclassifier	randomoversampler	0.847325946	0.794872262
tfidf	xgbclassifier	randomoversampler	0.846836214	0.797953889
bow	xgbclassifier	randomoversampler	0.846210013	0.798447867
sbert	mlpclassifier	randomoversampler	0.846164951	0.795489697
ft	mlpclassifier	smote	0.845632446	0.839744259
glove	svc	randomoversampler	0.845269248	0.759120777
glove	svc	smote	0.842950153	0.766269934
bow	xgbclassifier	randomundersampler	0.842828646	0.746547814
sbert	mlpclassifier	adasyn	0.841994357	0.841715385
ft	mlpclassifier	adasyn	0.841876923	0.804113191
w2v	mlpclassifier	randomoversampler	0.84136715	0.761961568
glove	svc	adasyn	0.841243399	0.75505279
tfidf	xgbclassifier	randomundersampler	0.841104343	0.7451923
categorical	mlpclassifier	randomoversampler	0.840717224	0.784892722
categorical	xgbclassifier	randomundersampler	0.839496082	0.741987521
glove	xgbclassifier	smote	0.839074231	0.87006928
w2v	xgbclassifier	adasyn	0.838080055	0.869329073
ft	xgbclassifier	smote	0.837632424	0.866125053
glove	xgbclassifier	adasyn	0.837579879	0.86994552
w2v	xgbclassifier	smote	0.837526653	0.868589929
w2v	mlpclassifier	smote	0.837388117	0.786740695
sbert	xgbclassifier	smote	0.837242517	0.872288306
ft	xgbclassifier	adasyn	0.836989508	0.870439042
bow	svc	adasyn	0.834622898	0.734096636
w2v	svc	adasyn	0.834559027	0.739274516
sbert	xgbclassifier	adasyn	0.833732338	0.869083831
tfidf	mlpclassifier	randomoversampler	0.833217669	0.795861434
bow	svc	smote	0.832574173	0.746916588
w2v	mlpclassifier	adasyn	0.831774195	0.823474514
tfidf	mlpclassifier	smote	0.830647294	0.839006331
categorical	mlpclassifier	smote	0.830626953	0.820389317
w2v	svc	smote	0.830169736	0.745313781
tfidf	mlpclassifier	adasyn	0.829829392	0.819277373
glove	xgbclassifier	randomoversampler	0.82975656	0.826921952
bow	svc	randomoversampler	0.829523614	0.746177141
w2v	xgbclassifier	randomundersampler	0.829190763	0.73791771
w2v	svc	randomoversampler	0.828552484	0.742355611
ft	xgbclassifier	randomoversampler	0.828216632	0.826430329
sbert	xgbclassifier	randomoversampler	0.827896852	0.828526203
glove	xgbclassifier	randomundersampler	0.827870003	0.73890559
glove	mlpclassifier	randomoversampler	0.827390845	0.782545453
bow	mlpclassifier	randomoversampler	0.827137025	0.778103982
w2v	xgbclassifier	randomoversampler	0.826605629	0.828033212
glove	mlpclassifier	smote	0.826547285	0.812005367
ft	xgbclassifier	randomundersampler	0.826545885	0.733849799
bow	mlpclassifier	smote	0.825767058	0.828898168
categorical	mlpclassifier	adasyn	0.825585906	0.802144193
sbert	xgbclassifier	randomundersampler	0.82482662	0.733358253
glove	mlpclassifier	adasyn	0.824228784	0.803012339
tfidf	svc	adasyn	0.819878935	0.718810669
bow	mlpclassifier	adasyn	0.819738043	0.838754328
sbert	svc	adasyn	0.819204453	0.716591567
categorical	svc	adasyn	0.81910331	0.720412641
tfidf	svc	smote	0.818055532	0.730767489
categorical	svc	smote	0.817841192	0.7303975
sbert	svc	smote	0.817481797	0.728548387
sbert	svc	randomoversampler	0.816230668	0.733727027
tfidf	svc	randomoversampler	0.816086356	0.733849799
categorical	svc	randomoversampler	0.81597678	0.733973028
ft	svc	adasyn	0.813367033	0.718563984
ft	svc	smote	0.812310273	0.726946339
ft	svc	randomoversampler	0.811286122	0.731631229
glove	gaussiannb	randomundersampler	0.79900532	0.739890355
glove	gaussiannb	randomoversampler	0.798313915	0.720659706
w2v	gaussiannb	randomoversampler	0.792856132	0.735577659
w2v	gaussiannb	randomundersampler	0.791920699	0.762448329
categorical	kneighborsclassifier	randomundersampler	0.786240039	0.698840496
sbert	kneighborsclassifier	randomundersampler	0.784857812	0.696127644
ft	gaussiannb	randomundersampler	0.784121327	0.684412419
tfidf	kneighborsclassifier	randomundersampler	0.782778547	0.694773269
w2v	kneighborsclassifier	randomundersampler	0.782688328	0.685526491
ft	gaussiannb	randomoversampler	0.781465461	0.665309101
bow	kneighborsclassifier	randomundersampler	0.780663221	0.687130286
ft	kneighborsclassifier	randomundersampler	0.78043528	0.689102855
glove	kneighborsclassifier	randomundersampler	0.778252401	0.67689897
sbert	gaussiannb	randomundersampler	0.776247501	0.696127492
bow	kneighborsclassifier	smote	0.775980612	0.755300539
sbert	gaussiannb	randomoversampler	0.773640201	0.699087561
w2v	kneighborsclassifier	smote	0.77276378	0.749137742
bow	kneighborsclassifier	adasyn	0.771069597	0.741741291
glove	kneighborsclassifier	smote	0.769870135	0.767874565
w2v	kneighborsclassifier	adasyn	0.769341843	0.739522113
sbert	gaussiannb	smote	0.768591981	0.73274059
glove	svc	randomundersampler	0.76704111	0.679483883
sbert	gaussiannb	adasyn	0.764909429	0.733970901
glove	kneighborsclassifier	adasyn	0.760367532	0.746548954
bow	kneighborsclassifier	randomoversampler	0.757973435	0.765410145
sbert	kneighborsclassifier	smote	0.757438064	0.721400825
categorical	kneighborsclassifier	randomoversampler	0.755660117	0.742974869
glove	kneighborsclassifier	randomoversampler	0.755114582	0.766025529
glove	gaussiannb	smote	0.754584885	0.734589399
w2v	kneighborsclassifier	randomoversampler	0.753586731	0.759863339
sbert	kneighborsclassifier	adasyn	0.752984561	0.708456885
bow	svc	randomundersampler	0.748904218	0.667773597
tfidf	kneighborsclassifier	randomoversampler	0.748384082	0.742480815
w2v	svc	randomundersampler	0.747183365	0.664568362
tfidf	kneighborsclassifier	smote	0.746164059	0.691322413
tfidf	kneighborsclassifier	adasyn	0.745409428	0.681953393
categorical	kneighborsclassifier	smote	0.741539027	0.686884132
categorical	kneighborsclassifier	adasyn	0.741505579	0.677761418
glove	gaussiannb	adasyn	0.740495245	0.737302023
sbert	svc	randomundersampler	0.740458487	0.662226183
tfidf	svc	randomundersampler	0.740375901	0.662226107
categorical	svc	randomundersampler	0.740325391	0.661856573
ft	kneighborsclassifier	smote	0.739993788	0.726454109
sbert	kneighborsclassifier	randomoversampler	0.739274355	0.745438757
ft	svc	randomundersampler	0.738890259	0.661486432
ft	kneighborsclassifier	adasyn	0.738553352	0.718441667
w2v	gaussiannb	smote	0.721565154	0.725469496
ft	kneighborsclassifier	randomoversampler	0.71884921	0.730399551
ft	gaussiannb	smote	0.717897605	0.690704143
ft	gaussiannb	adasyn	0.716653997	0.68441713
categorical	logisticregression	nearmiss	0.715488979	0.670861833
sbert	svc	nearmiss	0.710728456	0.725097835
w2v	svc	nearmiss	0.710267278	0.698596167
categorical	svc	nearmiss	0.709453784	0.704387302
tfidf	svc	nearmiss	0.708299588	0.715484029
bow	svc	nearmiss	0.702540355	0.671599305
w2v	gaussiannb	adasyn	0.699917597	0.71930366
categorical	gaussiannb	randomundersampler	0.695739338	0.440082796
w2v	kneighborsclassifier	nearmiss	0.690294676	0.761341247
categorical	mlpclassifier	nearmiss	0.686690814	0.64473061
ft	svc	nearmiss	0.685963765	0.708321349
tfidf	gaussiannb	randomundersampler	0.679723538	0.485075969
glove	svc	nearmiss	0.675779251	0.636343089
bow	kneighborsclassifier	nearmiss	0.675129457	0.699825793
glove	kneighborsclassifier	nearmiss	0.671779556	0.6600086
bow	logisticregression	nearmiss	0.663982027	0.558556904
bow	gaussiannb	randomundersampler	0.663874972	0.461402861
tfidf	gaussiannb	smote	0.662707984	0.473870221
bow	gaussiannb	smote	0.656836648	0.472264907
tfidf	gaussiannb	adasyn	0.652419899	0.457716032
tfidf	logisticregression	nearmiss	0.642762452	0.539320024
categorical	gaussiannb	nearmiss	0.642514089	0.749512214
tfidf	mlpclassifier	nearmiss	0.640117006	0.532300249
sbert	logisticregression	nearmiss	0.638928127	0.53488805
bow	gaussiannb	adasyn	0.636314923	0.428870665
w2v	logisticregression	nearmiss	0.636139464	0.485701609
tfidf	gaussiannb	randomoversampler	0.634582766	0.406065627
bow	gaussiannb	randomoversampler	0.619846561	0.381534933
sbert	mlpclassifier	nearmiss	0.617320679	0.547717498
categorical	gaussiannb	smote	0.615632494	0.354786352
ft	mlpclassifier	nearmiss	0.612614285	0.493094109
categorical	kneighborsclassifier	nearmiss	0.61145529	0.633748755
bow	xgbclassifier	nearmiss	0.608607957	0.429976532
ft	logisticregression	nearmiss	0.601283645	0.483601709
categorical	gaussiannb	adasyn	0.600020385	0.329145309
tfidf	kneighborsclassifier	nearmiss	0.599513837	0.627831048
sbert	kneighborsclassifier	nearmiss	0.591937908	0.595901396
tfidf	gaussiannb	nearmiss	0.589692792	0.703288957
sbert	xgbclassifier	nearmiss	0.582439245	0.465979489
categorical	gaussiannb	randomoversampler	0.581993348	0.291669687
w2v	mlpclassifier	nearmiss	0.575940368	0.423942434
categorical	xgbclassifier	nearmiss	0.570983601	0.438485762
ft	kneighborsclassifier	nearmiss	0.567367377	0.576923737
ft	xgbclassifier	nearmiss	0.566121422	0.443785579
tfidf	xgbclassifier	nearmiss	0.564321956	0.42985186
w2v	xgbclassifier	nearmiss	0.554093111	0.375370996
bow	mlpclassifier	nearmiss	0.529573963	0.417283
glove	logisticregression	nearmiss	0.528493401	0.406065551
glove	mlpclassifier	nearmiss	0.480631896	0.325564918
sbert	gaussiannb	nearmiss	0.478605135	0.379440123
w2v	gaussiannb	nearmiss	0.469960351	0.338509086
glove	xgbclassifier	nearmiss	0.461640619	0.291786913
glove	gaussiannb	nearmiss	0.43938768	0.259367614
bow	gaussiannb	nearmiss	0.434066524	0.553136821
ft	gaussiannb	nearmiss	0.424353017	0.462273286
